# Supplementary material for: OrthoReD: a rapid and accurate orthology prediction tool with low computational requirement
Source: BMC Bioinformatics. 2017 Jun 21;18:310. doi: 10.1186/s12859-017-1726-5 (PMC5479036; doi:10.1186/s12859-017-1726-5)
Supplement: Supplementary file 1 — List of genomes used for each dataset. (XLSX 55 kb) [file 12859_2017_1726_MOESM1_ESM.xlsx]

## Sheet: FLY
Taxon	NCBI Taxon ID	Database	Sequence type
Drosophila ananassae	7217	OrthoDB	AA
Drosophila erecta	7220	OrthoDB	AA
Drosophila grimshawi	7222	OrthoDB	AA
Drosophila melanogaster	7227	OrthoDB	AA
Drosophila mojavensis	7230	OrthoDB	AA
Drosophila persimilis	7234	OrthoDB	AA
Drosophila pseudoobscura	7237	OrthoDB	AA
Drosophila sechellia	7238	OrthoDB	AA
Drosophila simulans	7240	OrthoDB	AA
Drosophila virilis	7244	OrthoDB	AA
Drosophila willistoni	7260	OrthoDB	AA
Drosophila yakuba	7245	OrthoDB	AA
Lutzomyia longipalpis	7200	OrthoDB	AA

## Sheet: PLANT
Taxon	NCBI Taxon ID	Database	Version	Sequence type
Arabidopsis thaliana	3702	Phytozome11	TAIR10	DNA(CDS)
Cucumis sativus	3659	Phytozome11	v1.0	DNA(CDS)
Fragaria vesca	57918	Phytozome11	v1.1	DNA(CDS)
Glycine max	3847	Phytozome11	Wm82.a2.v1	DNA(CDS)
Malus domestica	3750	Phytozome11	v1.0	DNA(CDS)
Manihot esculenta	3983	Phytozome11	v6.1	DNA(CDS)
Medicago truncatula	3880	Phytozome11	Mt4.0v1	DNA(CDS)
Phaseolus vulgaris	3885	Phytozome11	v1.0	DNA(CDS)
Populus trichocarpa	3694	Phytozome11	v3.0	DNA(CDS)
Prunus persica	3760	Phytozome11	v2.1	DNA(CDS)
Vitis vinifera	29760	Phytozome11	Genoscope.12X	DNA(CDS)

## Sheet: ACTINO
Taxon	NCBI Taxon ID	Database	Genome ID	Sequence type
Acidimicrobium ferrooxidans	525909	IMG	644736322	DNA(CDS)
Acidothermus cellulolyticus	351607	IMG	639633001	DNA(CDS)
Actinoplanes missouriensis	512565	IMG	2513237176	DNA(CDS)
Actinosynnema mirum	446462	IMG	644736323	DNA(CDS)
Amycolatopsis mediterranei	713604	IMG	2511231181	DNA(CDS)
Amycolicicoccus subflavus	443218	IMG	650716009	DNA(CDS)
Arcanobacterium haemolyticum	644284	IMG	646564505	DNA(CDS)
Arthrobacter arilaitensis	861360	IMG	649633006	DNA(CDS)
Arthrobacter aurescens	290340	IMG	639633005	DNA(CDS)
Arthrobacter chlorophenolicus	452863	IMG	643348509	DNA(CDS)
Arthrobacter phenanthrenivorans	930171	IMG	650377905	DNA(CDS)
Atopobium parvulum	521095	IMG	644736327	DNA(CDS)
Beutenbergia cavernae	471853	IMG	643692008	DNA(CDS)
Bifidobacterium animalis	302912	IMG	2513237236	DNA(CDS)
Bifidobacterium asteroides	1147128	IMG	2519899775	DNA(CDS)
Bifidobacterium bifidum	702459	IMG	649633015	DNA(CDS)
Bifidobacterium breve	866777	IMG	651053005	DNA(CDS)
Bifidobacterium dentium	401473	IMG	646311910	DNA(CDS)
Bifidobacterium longum	205913	IMG	642555107	DNA(CDS)
Blastococcus saxobsidens	138336	IMG	2512564033	DNA(CDS)
Brachybacterium faecium	446465	IMG	644736331	DNA(CDS)
Catenulispora acidiphila	479433	IMG	644736339	DNA(CDS)
Cellulomonas flavigena	446466	IMG	646564520	DNA(CDS)
Clavibacter michiganensis	443906	IMG	640427108	DNA(CDS)
Conexibacter woesei	469383	IMG	646311917	DNA(CDS)
Corynebacterium aurimucosum	169292	IMG	643692018	DNA(CDS)
Corynebacterium diphtheriae	698966	IMG	2511231126	DNA(CDS)
Corynebacterium glutamicum	196627	IMG	639279306	DNA(CDS)
Corynebacterium jeikeium	306537	IMG	637000085	DNA(CDS)
Corynebacterium resistens	662755	IMG	650716029	DNA(CDS)
Corynebacterium ulcerans	996634	IMG	2517093035	DNA(CDS)
Corynebacterium variabile	858619	IMG	2511231114	DNA(CDS)
Cryptobacterium curtum	469378	IMG	644736346	DNA(CDS)
Eggerthella lenta	479437	IMG	644736358	DNA(CDS)
Frankia alni ACN14a	326424	IMG	637000115	DNA(CDS)
Candidatus Frankia datiscae	656024	IMG	2506783011	DNA(CDS)
Frankia sp. CcI3	106370	IMG	637000116	DNA(CDS)
Frankia sp. CN3	298655	IMG	2508501039	DNA(CDS)
Frankia sp. EAN1pec	298653	IMG	641228492	DNA(CDS)
Frankia sp. EuI1c	298654	IMG	649633045	DNA(CDS)
Gardnerella vaginalis	525284	IMG	649633046	DNA(CDS)
Geodermatophilus obscurus	526225	IMG	646311931	DNA(CDS)
Gordonia polyisoprenivorans	1112204	IMG	2512564042	DNA(CDS)
Intrasporangium calvum	710696	IMG	649633057	DNA(CDS)
Jonesia denitrificans	471856	IMG	644736376	DNA(CDS)
Kineococcus radiotolerans	266940	IMG	640753031	DNA(CDS)
Kitasatospora setae	452652	IMG	2511231086	DNA(CDS)
Kocuria rhizophila	378753	IMG	642555133	DNA(CDS)
Kribbella flavida	479435	IMG	646311938	DNA(CDS)
Kytococcus sedentarius	478801	IMG	644736380	DNA(CDS)
Leifsonia xyli	281090	IMG	637000149	DNA(CDS)
Microbacterium testaceum	979556	IMG	650716057	DNA(CDS)
Micrococcus luteus	465515	IMG	644736390	DNA(CDS)
Microlunatus phosphovorus	1032480	IMG	650716058	DNA(CDS)
Micromonospora aurantiaca	644283	IMG	648028042	DNA(CDS)
Mobiluncus curtisii	548479	IMG	648028043	DNA(CDS)
Modestobacter roseus	1181884	IMG	2585427561	DNA(CDS)
Mycobacterium gilvum	350054	IMG	640427122	DNA(CDS)
Mycobacterium intracellulare	487521	IMG	2519103109	DNA(CDS)
Mycobacterium leprae	561304	IMG	643348566	DNA(CDS)
Mycobacterium massiliense	1198627	IMG	2517093032	DNA(CDS)
Mycobacterium tuberculosis	443149	IMG	651053043	DNA(CDS)
Mycobacterium vanbaalenii	350058	IMG	639633044	DNA(CDS)
Nakamurella multipartita	479431	IMG	644736393	DNA(CDS)
Nocardia farcinica	247156	IMG	637000198	DNA(CDS)
Nocardioides sp. JS614	196162	IMG	639633046	DNA(CDS)
Nocardiopsis alba	446468	IMG	646564557	DNA(CDS)
Nocardiopsis dassonvillei	1205910	IMG	2518645556	DNA(CDS)
Olsenella uli	633147	IMG	648028047	DNA(CDS)
Propionibacterium acnes	909952	IMG	651053058	DNA(CDS)
Propionibacterium freudenreichii	754252	IMG	649633084	DNA(CDS)
Pseudonocardia dioxanivorans	675635	IMG	651053061	DNA(CDS)
Rhodococcus equi	685727	IMG	649633089	DNA(CDS)
Rhodococcus erythropolis	234621	IMG	643692033	DNA(CDS)
Rhodococcus jostii	101510	IMG	637000234	DNA(CDS)
Rhodococcus opacus	632772	IMG	646564564	DNA(CDS)
Rothia dentocariosa	762948	IMG	649633093	DNA(CDS)
Rothia mucilaginosa	680646	IMG	646311951	DNA(CDS)
Rubrobacter xylanophilus	266117	IMG	637000248	DNA(CDS)
Saccharomonospora viridis	471857	IMG	644736404	DNA(CDS)
Saccharopolyspora erythraea	405948	IMG	640069329	DNA(CDS)
Salinispora tropica	369723	IMG	640427140	DNA(CDS)
Sanguibacter keddieii	446469	IMG	646564565	DNA(CDS)
Segniliparus rotundus	640132	IMG	646564566	DNA(CDS)
Slackia heliotrinireducens	471855	IMG	644736405	DNA(CDS)
Stackebrandtia nassauensis	446470	IMG	646564571	DNA(CDS)
Streptomyces avermitilis	227882	IMG	637000304	DNA(CDS)
Streptomyces bingchenggensis	749414	IMG	646862346	DNA(CDS)
Streptomyces cattleya	1126229	IMG	2511231200	DNA(CDS)
Streptomyces coelicolor	100226	IMG	637000305	DNA(CDS)
Streptomyces griseus	455632	IMG	641522653	DNA(CDS)
Streptomyces scabiei	680198	IMG	646564576	DNA(CDS)
Streptosporangium roseum	479432	IMG	646311958	DNA(CDS)
Thermobifida fusca	269800	IMG	637000319	DNA(CDS)
Thermobispora bispora	469371	IMG	646564581	DNA(CDS)
Thermomonospora curvata	471852	IMG	646311963	DNA(CDS)
Tropheryma whipplei	218496	IMG	637000330	DNA(CDS)
Tsukamurella paurometabola	521096	IMG	646564587	DNA(CDS)
Verrucosispora maris	263358	IMG	650716103	DNA(CDS)
Xylanimonas cellulosilytica	446471	IMG	646311968	DNA(CDS)
