# Supplementary material for: OrthoReD: a rapid and accurate orthology prediction tool with low computational requirement
Source: BMC Bioinformatics. 2017 Jun 21;18:310. doi: 10.1186/s12859-017-1726-5 (PMC5479036; doi:10.1186/s12859-017-1726-5)
Supplement: Supplementary file 2 — Number of false positive and negative gene predictions of each condition against OID on PLANT. (XLSX 35 kb) [file 12859_2017_1726_MOESM2_ESM.xlsx]

## Sheet: Table-S02
	False Positive	False Negative
ReD_n5	66263	111638
ReD_n6	65078	112475
ReD_n7	63907	114316
ReD_n8	62221	117183
ReD_n9	61242	117820
ReD_n10	60171	118504
